# Supplementary material for: Potential for Local Fertilization: A Benthocosm Test of Long-Term and Short-Term Effects of Mussel Excretion on the Plankton
Source: PLoS One. 2016 Jun 1;11(6):e0156411. doi: 10.1371/journal.pone.0156411 (PMC4889037; doi:10.1371/journal.pone.0156411)
Supplement: S2 Appendix — (R) [file pone.0156411.s002.R]

#####################################################################################
#Commands used for the statistical analysis of the variables measured in the mesocosm
# experiment:
#####################################################################################

####
# Loading libraries
####

library("nlme") #loads the nlme library containing the mixed linear model related functions
library("MASS") #loads the MASS library containing the glm.nb function used to analyze negative binomial models
library("ggplot2") #loads the ggplot2 library used to draw the figures
library("grid") # Needed for legend specifications in ggplots
library("lattice") #loads the lattice library used to draw figures
library("plyr")#loads the plyr package for summarizing data  
library("reshape")#loads the reshape package for reshaping data frames 
library("vegan")#loads the vegan package to transform data and run ordinations
library(RCurl)#need this package to read csv from git hub 

####
# Read in data from Git Hub 
####

PO4.groupedURL<-getURL("https://raw.githubusercontent.com/Monsauce/Mussel-garden-fertilization/master/PO4.grouped.csv")
PO4.grouped<-read.csv(text=PO4.groupedURL)

NH4.groupedURL<-getURL("https://raw.githubusercontent.com/Monsauce/Mussel-garden-fertilization/master/NH4.grouped.csv")
NH4.grouped<-read.csv(text=NH4.groupedURL)

DO.groupedURL<-getURL("https://raw.githubusercontent.com/Monsauce/Mussel-garden-fertilization/master/DO.grouped.csv")
DO.grouped<-read.csv(text=DO.groupedURL)

bact.groupedURL<-getURL("https://raw.githubusercontent.com/Monsauce/Mussel-garden-fertilization/master/bact.grouped.csv")
bact.grouped<-read.csv(text=bact.groupedURL)

bact.grouped.s0.URL<-getURL("https://raw.githubusercontent.com/Monsauce/Mussel-garden-fertilization/master/bact.grouped.s0.csv")
bact.grouped.s0<-read.csv(text=bact.grouped.s0.URL)

chla.groupedURL<-getURL("https://raw.githubusercontent.com/Monsauce/Mussel-garden-fertilization/master/chla.grouped.csv")
chla.grouped<-read.csv(text=chla.groupedURL)

chla.grouped.s0URL<-getURL("https://raw.githubusercontent.com/Monsauce/Mussel-garden-fertilization/master/chla.grouped.s0.csv")
chla.grouped.s0<-read.csv(text=chla.grouped.s0URL)

phyt.groupedURL<-getURL("https://raw.githubusercontent.com/Monsauce/Mussel-garden-fertilization/master/phyt.grouped.csv")
phyt.grouped<-read.csv(text=phyt.groupedURL)

phyt.grouped.s0URL<-getURL("https://raw.githubusercontent.com/Monsauce/Mussel-garden-fertilization/master/phyt.grouped.s0.csv")
phyt.grouped.s0<-read.csv(text=phyt.grouped.s0URL)

adult.groupedURL<-getURL("https://raw.githubusercontent.com/Monsauce/Mussel-garden-fertilization/master/adult.grouped.csv")
adult.grouped<-read.csv(text=adult.groupedURL)

larva.groupedURL<-getURL("https://raw.githubusercontent.com/Monsauce/Mussel-garden-fertilization/master/larva.grouped.csv")
larva.grouped<-read.csv(text=larva.groupedURL)

FCMURL<-getURL("https://raw.githubusercontent.com/Monsauce/Mussel-garden-fertilization/master/FCM.csv")
FCM<-read.csv(text=FCMURL)

phytoplankton.XURL<-getURL("https://raw.githubusercontent.com/Monsauce/Mussel-garden-fertilization/master/phytoplankton.X.csv")
phytoplankton.X<-read.csv(text=phytoplankton.XURL)

phytoplankton.YURL<-getURL("https://raw.githubusercontent.com/Monsauce/Mussel-garden-fertilization/master/phytoplankton.Y.csv")
phytoplankton.Y<-read.csv(text=phytoplankton.YURL)

zooplanktonURL<-getURL("https://raw.githubusercontent.com/Monsauce/Mussel-garden-fertilization/master/zooplankton.csv")
zooplankton<-read.csv(text=zooplanktonURL)

####
# 1. Analysing the response of the logarithm of phosphate concentrations (logPO4) to
# the explanatory variables
####

##
#1.1 Choosing the full fixed structure for the model:
##

# Fixed effect structure chosen to be linearly related to SamplN.


##
# 1.2 Random effect structure selection
##

manControl<-lmeControl(msMaxIter=100,returnObject=TRUE)
# Non-default control parameters for the lme function to increase the number of iterations
pd0<-pdBlocked(list(pdDiag(~1+SamplN),pdDiag(~Loc+Loc:SamplN-SamplN-1),pdDiag(~Loc:Input+Loc:Input:SamplN-1)))
# Variance-covariance matrix for the full random effect model.
lme.po4.0<-lme(logPO4~Loc*Input*SamplN,data=PO4.grouped,random=list(block=pd0),control=manControl)
#Full linear mixed effect model
pd1<-pdBlocked(list(pdDiag(~1+SamplN),pdDiag(~Loc+Loc:SamplN-SamplN-1)))
# Variance-covariance matrix for the model without location*Input interactive random effects 
lme.po4.1<-lme(logPO4~Loc*Input*SamplN,data=PO4.grouped,random=list(block=pd1))
#Linear mixed effect model without location*Input interactive random effects
anova(lme.po4.0,lme.po4.1)
#Test for a significant difference between the full model and model 1
0.5 * ((1 - pchisq(12.21743, 8)) + (1 - pchisq(12.21743, 7)))
#p-value correction for the one-sidedness of the test
#Corrected p-value obtained is 0.118, non-significant (at 0.05)


pd2<-pdBlocked(list(pdDiag(~1+SamplN),pdDiag(~Loc:Input+Loc:Input:SamplN-1)))
# Variance-covariance matrix for the model without location-related random effects
lme.po4.2<-lme(logPO4~Loc*Input*SamplN,data=PO4.grouped,random=list(block=pd2),control=manControl)
#Linear mixed effect model without location-related random effects
anova(lme.po4.0,lme.po4.2)
#Test for a significant difference between the full model and model 2
0.5 * ((1 - pchisq(1.694767, 4)) + (1 - pchisq(1.694767, 3)))
#p-value correction for the one-sidedness of the test
#Corrected p-value obtained is 0.71, indicating non-significant location-related random effects


pd3<-pdDiag(~Loc:Input+Loc:Input:SamplN-1)
# Variance-covariance matrix for the model with only location*input interactive random effects
lme.po4.3<-update(lme.po4.0,random=list(block=pd3))
#Linear mixed effect model with only location*input interactive random effects
anova(lme.po4.0,lme.po4.3)
#Test for a significant difference between the full model and model 3
0.5 * ((1 - pchisq(5.164859, 6)) + (1 - pchisq(5.164859, 5)))
#Corrected p-value obtained is 0.46, indicating non-significant mean-related and location-related random effects

pd4<-pdDiag(~Loc:Input-1)
# Variance-covariance matrix for the model with only random location*input effects on the intercept 
lme.po4.4<-update(lme.po4.0,random=list(block=pd4))
#Linear mixed effect model with only random location*input effects on the intercept
anova(lme.po4.0,lme.po4.4)
#Test for a significant difference between the full model and model 4
0.5 * ((1 - pchisq(22.56347, 10)) + (1 - pchisq(22.56347, 9)))
#Corrected p-value obtained is 0.01, indicating a significant random effect of location*input on the slope.

pd5<-pdDiag(~Loc:Input:SamplN-1)
#Variance-covariance matrix for the model with only random location*input effects on the acceleration
lme.po4.5<-update(lme.po4.0,random=list(block=pd5))
#Linear mixed effect model with only random location*input effects on the acceleration
anova(lme.po4.0,lme.po4.5)
#Test for a significant difference between the full model and model 5
0.5 * ((1 - pchisq(41.1633, 10)) + (1 - pchisq(41.1633, 9)))
#Corrected p-value obtained is 7.6e-06, indicating a significant random effect of location*input on the intercept.
## The random effect structure selected contains both random location*input differences in intercepts and slopes among blocks

##
# 1.3 Fixed effect structure selection
##

lme.po4.3.ML<-lme(logPO4~Loc*Input*SamplN,data=PO4.grouped,random=list(block=pd3),method="ML")
#Linear mixed effect model with the full fixed effect structure, using the maximum likelihood method (ML), necessary to use F tests in the model selection procedure
anova(lme.po4.3.ML)
#Test the significance of the fixed effect terms using an F test
#Only effects of slope, and location on the intercept and on slope are significant
lme.po4.4.ML<-lme(logPO4~Loc*SamplN,data=PO4.grouped,random=list(block=pd3),method="ML")
#Linear mixed effect model with only effects of location on the intercept and acceleration as fixed effects
anova(lme.po4.3.ML,lme.po4.4.ML)
#F test comparing the full fixed effect model to the model with only effects of location on the intercept and acceleration
# The p-value shows no significant differences between the 2 models

theme_set(theme_minimal())
#Sets the overall theme used for figure (main text)
PO4.grouped$fixed<-fitted(lme.po4.4.ML,level=0)
#Add the values predicted by the selected model to the data frame
vars<-as.numeric(VarCorr(lme.po4.4.ML))
varinterc<-c(rep(vars[c(1,3,2,4)],15))
varslop<-c(rep(vars[c(5,7,6,8)],15))
PO4.grouped$randse<-sqrt(varinterc+varslop*PO4.grouped$SamplN)
Location.names <- c(`C` = "Reference", `F` = "Farm")
Input.names<-c(`+`="+injection",`-`="-injection")
Location.labeller <- function(variable,value){ if (variable=='Input') {return(Input.names[value])}
                                               else if (variable=='Loc') {return(Location.names[value])}
                                               else {return(as.character(value))}}
tiff("Fig_3_A.tiff",width=7,height=5,units="in",type="quartz", res=600)
PO4pred.plot<-ggplot(data=PO4.grouped,
  aes(x=SamplN,y=logPO4))+geom_point(alpha=0.4)+geom_line(aes(x=SamplN,y=fixed))+facet_grid(facets=Loc~Input, labeller = Location.labeller)+
  geom_ribbon(aes(x=SamplN,ymin=fixed-2*lme.po4.4.ML$sigma-2*randse,ymax=fixed+2*lme.po4.4.ML$sigma+2*randse,fill="Residual"),alpha=0.3)+
  geom_ribbon(aes(x=SamplN,ymin=fixed-2*randse,ymax=fixed+2*randse,fill="Random effect"),alpha=0.4)+
  scale_x_continuous("Sampling occasion")+scale_y_continuous(expression(paste("log [PO4 (",mu,"M)]")))+
  scale_fill_manual(name="Sources of variation",values=c("Residual" = "grey", "Random effect" = "dark grey"))+
  theme(legend.position=c(0.8, 0.85),legend.title=element_text(color="grey30"),strip.text.x = element_text(size=12,face="bold"),
        strip.text.y = element_text(size=12, face="bold"))
print(PO4pred.plot)
dev.off()
#Plots the logPO4 values as a function of sampling occasion, overplotting the regression line as predicted by the selected model
#Produces fig. 3 A


####
# 2. Analysing the response of the logarithm of ammonium concentrations (logNH4) to
# the explanatory variables
####

##
#2.1 Selecting the shape of the covariance between logNH4 and sampling occasion (SamplN):
##

#Since NH4 was measured only at the start and end of he experiment, the covariance can only be linear 

##
# 2.2 Random effect structure selection
##


pd0<-pdBlocked(list(pdDiag(~1+SamplN),pdDiag(~Loc+Loc:SamplN-SamplN-1),pdDiag(~Loc:Input+Loc:Input:SamplN-1)))
# Variance-covariance matrix for the full random effect model.
lme.nh4.0<-lme(logNH4~Loc*Input*SamplN,data=NH4.grouped,random=list(block=pd0),control=manControl)
#Full linear mixed effect model
pd1<-pdBlocked(list(pdDiag(~1+SamplN),pdDiag(~Loc+Loc:SamplN-SamplN-1)))
# Variance-covariance matrix for the model without location*Input interactive random effects 
lme.nh4.1<-lme(logNH4~Loc*Input*SamplN,data=NH4.grouped,random=list(block=pd1))
#Linear mixed effect model without location*Input interactive random effects
anova(lme.nh4.0, lme.nh4.1)
#Test for a significant difference between the full model and model 1
0.5 * ((1 - pchisq(23.9798, 8)) + (1 - pchisq(23.9798, 7)))
#p-value correction for the one-sidedness of the test
#Corrected p-value obtained is 0.0017, indicating significant location*Input interactive random effects

pd2<-pdBlocked(list(pdDiag(~1+SamplN),pdDiag(~Loc:Input+Loc:Input:SamplN-1)))
# Variance-covariance matrix for the model without location-related random effects
lme.nh4.2<-lme(logNH4~Loc*Input*SamplN,data=NH4.grouped,random=list(block=pd2),control=manControl)
#Linear mixed effect model without location-related random effects
anova(lme.nh4.0, lme.nh4.2)
#Test for a significant difference between the full model and model 2
0.5 * ((1 - pchisq(0.2190405, 4)) + (1 - pchisq(0.2190405, 3)))
#p-value correction for the one-sidedness of the test
#Corrected p-value obtained is 0.98, indicating non-significant location-related random effects

pd3<-pdDiag(~Loc:Input+Loc:Input:SamplN-1)
# Variance-covariance matrix for the model with only location*input interactive random effects
lme.nh4.3<-lme(logNH4~Loc*Input*SamplN,data=NH4.grouped,random=list(block=pd3))
#Linear mixed effect model with only location*input interactive random effects
anova(lme.nh4.0, lme.nh4.3)
#Test for a significant difference between the full model and model 3
0.5 * ((1 - pchisq(0.7741304, 6)) + (1 - pchisq(0.7741304, 5)))
#Corrected p-value obtained is 0.99, indicating non-significant mean-related and location-related random effects

pd4<-pdDiag(~Loc:Input-1)
# Variance-covariance matrix for the model with only random location*input effects on the intercept 
lme.nh4.4<-lme(logNH4~Loc*Input*SamplN,data=NH4.grouped,random=list(block=pd4))
#Linear mixed effect model with only random location*input effects on the intercept
anova(lme.nh4.0, lme.nh4.4)
#Test for a significant difference between the full model and model 4
0.5 * ((1 - pchisq(14.9586, 10)) + (1 - pchisq(14.9586, 9)))
#Corrected p-value obtained is 0.11, indicating no significant random effect of location*input on the slope

pd5<-pdDiag(~Loc:Input:SamplN-1)
# Variance-covariance matrix for the model with only random location*input effects on the slope
lme.nh4.5<-lme(logNH4~Loc*Input*SamplN,data=NH4.grouped,random=list(block=pd5))
#Linear mixed effect model with only random location*input effects on the slope
anova(lme.nh4.0, lme.nh4.5)
#Test for a significant difference between the full model and model 5
0.5 * ((1 - pchisq(26.92338, 10)) + (1 - pchisq(26.92338, 9)))
#Corrected p-value obtained is 0.0021, indicating a significant random effect of location*input on the intercept

lm.nh4.0<-lm(logNH4~Loc*Input*SamplN,data=NH4.grouped)
#Linear  model without random effects
anova(lme.nh4.0, lm.nh4.0)
#Test for a significant difference between the full model and the linear fixed effect model
0.5 * ((1 - pchisq(27.07481, 14)) + (1 - pchisq(27.07481, 13)))
#Corrected p-value obtained is 0.0015, confirming the significant random effect of location*input on the intercept

## The random effect structure selected contains random location*input differences in intercepts among blocks

##
# 2.3 Fixed effect structure selection
##

lme.nh4.4.ML<-update(lme.nh4.4,method="ML")
#Linear mixed effect model with the full fixed effect structure, using the maximum likelihood method (ML), necessary to use F tests in the model selection procedure
anova(lme.nh4.4.ML)
#Test the significance of the fixed effect terms using an F test
#Fixed effects of location on the intercept and Loc*Input on the slope are significant
lme.nh4.5.ML<-lme(logNH4~SamplN+Loc+SamplN:interaction(Loc:Input),data=NH4.grouped,random=list(block=pd4),method="ML")
#Linear mixed effect model with only effects of location on the intercept and Loc*Input on the slope as fixed effects
anova(lme.nh4.4.ML,lme.nh4.5.ML)
#F test comparing the full fixed effect model to the model with only the fixed effects of location on the intercept and Loc*Input on the slope
# The p-value of 0.16 shows no significant differences between the 2 models

theme_set(theme_minimal())
NH4.grouped$fixed<-fitted(lme.nh4.5.ML,level=0)
#Add the values predicted by the selected model to the data frame
vars<-as.numeric(VarCorr(lme.nh4.5.ML))
varinterc<-c(rep(vars[c(1,3,2,4)],6))
NH4.grouped$randse<-sqrt(varinterc)
tiff("Fig_3_B.tiff",width=7,height=5,units="in",type="quartz", res=600)
NH4pred.plot<-ggplot(data=NH4.grouped,
                     aes(x=SamplN,y=logNH4))+geom_point(alpha=0.4)+geom_line(aes(x=SamplN,y=fixed))+facet_grid(facets=Loc~Input, labeller = Location.labeller)+
  geom_ribbon(aes(x=SamplN,ymin=fixed-2*lme.nh4.5.ML$sigma-2*randse,ymax=fixed+2*lme.nh4.5.ML$sigma+2*randse,fill="Residual"),alpha=0.3)+
  geom_ribbon(aes(x=SamplN,ymin=fixed-2*randse,ymax=fixed+2*randse,fill="Random effect"),alpha=0.4)+
  scale_x_continuous("Sampling occasion")+scale_y_continuous(expression(paste("log [NH4 (",mu,"M)]")))+
  scale_fill_manual(name="Sources of variation",values=c("Residual" = "grey", "Random effect" = "dark grey"))+
  theme(legend.position=c(0.8, 0.85),legend.title=element_text(color="grey30"),strip.text.x = element_text(size=12,face="bold"),
        strip.text.y = element_text(size=12, face="bold"))
print(NH4pred.plot)
dev.off()
#Produces fig. 3 B

####
# 3. Analysing the response of dissolved oxygen concentrations (DO) to
# the explanatory variables
####

##
#3.1 Selecting the shape of the covariance between logNH4 and sampling occasion (SamplN):
##

#Since DO was measured only at the start and end of the experiment, the covariance can only be linear 

##
# 3.2 Random effect structure selection
##

manControl<-lmeControl(msMaxIter=200,returnObject=TRUE)

pd0<-pdBlocked(list(pdDiag(~1+SamplN),pdDiag(~Loc+Loc:SamplN-SamplN-1),pdDiag(~Loc:Input+Loc:Input:SamplN-1)))
# Variance-covariance matrix for the full random effect model.
lme.do.0<-lme(DO~Loc*Input*SamplN,data=DO.grouped,random=list(block=pd0),control=manControl)
#Full linear mixed effect model
pd1<-pdBlocked(list(pdDiag(~1+SamplN),pdDiag(~Loc+Loc:SamplN-SamplN-1)))
# Variance-covariance matrix for the model without location*Input interactive random effects 
lme.do.1<-lme(DO~Loc*Input*SamplN,data=DO.grouped,random=list(block=pd1))
#Linear mixed effect model without location*Input interactive random effects
anova(lme.do.0, lme.do.1)
#Test for a significant difference between the full model and model 1
0.5 * ((1 - pchisq(23.95543, 8)) + (1 - pchisq(23.95543, 7)))
#p-value correction for the one-sidedness of the test
#Corrected p-value obtained is 0.0017, indicating significant location*Input interactive random effects

pd2<-pdBlocked(list(pdDiag(~1+SamplN),pdDiag(~Loc:Input+Loc:Input:SamplN-1)))
# Variance-covariance matrix for the model without location-related random effects
lme.do.2<-lme(DO~Loc*Input*SamplN,data=DO.grouped,random=list(block=pd2),control=manControl)
#Linear mixed effect model without location-related random effects
anova(lme.do.0, lme.do.2)
#Test for a significant difference between the full model and model 2
0.5 * ((1 - pchisq(7.581527, 4)) + (1 - pchisq(7.581527, 3)))
#p-value correction for the one-sidedness of the test
#Corrected p-value obtained is 0.082, indicating non-significant location-related random effects

pd3<-pdDiag(~Loc:Input+Loc:Input:SamplN-1)
# Variance-covariance matrix for the model with only location*input interactive random effects
lme.do.3<-lme(DO~Loc*Input*SamplN,data=DO.grouped,random=list(block=pd3))
#Linear mixed effect model with only location*input interactive random effects
anova(lme.do.0, lme.do.3)
#Test for a significant difference between the full model and model 3
0.5 * ((1 - pchisq(5.903707, 6)) + (1 - pchisq(5.903707, 5)))
#Corrected p-value obtained is 0.37, indicating non-significant mean-related and location-related random effects

pd4<-pdDiag(~Loc:Input-1)
# Variance-covariance matrix for the model with only random location*input effects on the intercept 
lme.do.4<-lme(DO~Loc*Input*SamplN,data=DO.grouped,random=list(block=pd4))
#Linear mixed effect model with only random location*input effects on the intercept
anova(lme.do.0, lme.do.4)
#Test for a significant difference between the full model and model 4
0.5 * ((1 - pchisq(29.01199, 10)) + (1 - pchisq(29.01199, 9)))
#Corrected p-value obtained is 0.00094, indicating significant random effect of location*input on the slope

pd5<-pdDiag(~Loc:Input:SamplN-1)
# Variance-covariance matrix for the model with only random location*input effects on the slope
lme.do.5<-lme(DO~Loc*Input*SamplN,data=DO.grouped,random=list(block=pd5))
#Linear mixed effect model with only random location*input effects on the slope
anova(lme.do.0, lme.do.5)
#Test for a significant difference between the full model and model 5
0.5 * ((1 - pchisq(12.81491, 10)) + (1 - pchisq(12.81491, 9)))
#Corrected p-value obtained is 0.20, indicating a non-significant random effect of location*input on the intercept

lm.do.0<-lm(DO~Loc*Input*SamplN,data=DO.grouped)
#Linear  model without random effects
anova(lme.do.3, lm.do.0)
#Test for a significant difference between the full model and the linear fixed effect model
0.5 * ((1 - pchisq(30.81779, 14)) + (1 - pchisq(30.81779, 13)))
#Corrected p-value obtained is 0.0047, confirming the significant random effect of location*input on the slope

## The random effect structure selected contains random location*input differences in intercepts among blocks

##
# 3.3 Fixed effect structure selection
##

lme.do.3.ML<-update(lme.do.3,method="ML")
#Linear mixed effect model with the full fixed effect structure, using the maximum likelihood method (ML), necessary to use F tests in the model selection procedure
anova(lme.do.3.ML)
#Test the significance of the fixed effect terms using an F test
#Only fixed effect on the slope is significant (effect of location significant at an alpha of 6%)
lme.do.4.ML<-lme(DO~Loc+SamplN,data=DO.grouped,random=list(block=pd3),method="ML")
#Linear mixed effect model with only effects of location on the intercept and Loc*Input on the slope as fixed effects
anova(lme.do.3.ML,lme.do.4.ML)
#F test comparing the full fixed effect model to the model with only the fixed effects of location on the intercept and Loc*Input on the slope
# The p-value of 0.033 shows significant differences between the 2 models
lme.do.7.ML<-lme(DO~Loc+SamplN,data=DO.grouped,random=list(block=pd5),method="ML")
#Linear mixed effect model with the location effect on the intercept added
lme.do.7.ML<-lme(DO~Loc+SamplN,data=DO.grouped,random=list(block=pd5),method="ML")

anova(lme.do.5.ML,lme.do.7.ML)
#F test comparing the full fixed effect model to the model with only the fixed effects of location on the intercept and significant slope
# The p-value of 0.90 shows no significant differences between the 2 models
theme_set(theme_minimal())
DO.grouped$fixed<-fitted(lme.do.7.ML,level=0)
#Add the values predicted by the selected model to the data frame
vars<-as.numeric(VarCorr(lme.do.7.ML))
varslop<-c(rep(vars[c(1,3,2,4)],6))
tiff("Fig_3_C.tiff",width=7,height=5,units="in",type="quartz", res=600)
DO.grouped$randse<-sqrt(varslop*DO.grouped$SamplN)
DOpred.plot<-ggplot(data=DO.grouped,aes(x=SamplN,y=DO))+geom_point(alpha=0.4)+geom_line(aes(x=SamplN,y=fixed))+facet_grid(facets=Loc~Input,, labeller = Location.labeller)+
  geom_ribbon(aes(x=SamplN,ymin=fixed-2*lme.do.7.ML$sigma-2*randse,ymax=fixed+2*lme.do.7.ML$sigma+2*randse,fill="Residual"),alpha=0.3)+
  geom_ribbon(aes(x=SamplN,ymin=fixed-2*randse,ymax=fixed+2*randse,fill="Random effect"),alpha=0.4)+
  scale_x_continuous("Sampling occasion")+scale_y_continuous(expression(paste("[DO (mg/L)]")))+
  scale_fill_manual(name="Sources of variation",values=c("Residual" = "grey", "Random effect" = "dark grey"))+
  theme(legend.position=c(0.6, 0.6),legend.title=element_text(color="grey30"),strip.text.x = element_text(size=12,face="bold"),
        strip.text.y = element_text(size=12, face="bold"))
print(DOpred.plot)
dev.off()
#Produces fig. 3 C
####
# 4. Analysing the response of chlorophyll a concentrations (chlTot) to
# the explanatory variables
####

##
#4.1 Selecting the shape of the covariance between chlTot and sampling occasion (SamplN):
##


list.chla.L<-lmList(chlTot~1+SamplN|block/Loc/Input, data=chla.grouped)
#Linear regression of chlTot against sampling occasion within each mesocosm
list.chla.Q<-lmList(chlTot~1+I(SamplN^2)|block/Loc/Input, data=chla.grouped)
#Pure quadratic regression of chlTot against sampling occasion within each mesocosm
list.chla.P<-lmList(chlTot~1+SamplN+I(SamplN^2)|block/Loc/Input, data=chla.grouped)
#Polynomial regression (degree 2) of chlTot against sampling occasion within each mesocosm

##
#4.2 Comparing the 3 models:
##

#Comparing the linear and polynomial regressions:
logLik.ratio.test.PL<-2*(logLik(list.chla.P)-logLik(list.chla.L))
#Calculating the loglikelihood ratio
logLik.ratio.test.PL.df<-summary(list.chla.L)$df.residual-summary(list.chla.P)$df.residual
#Calculating the degrees of freedom for the chisquare distribution of the loglikelihood
logLik.ratio.test.PL.p.value<-1-pchisq(logLik.ratio.test.PL,logLik.ratio.test.PL.df)
#Calculating the p-value for the loglikelihood with the H0 assumption of a chisquare distribution

#Comparing the pure quadratic and polynomial regressions:
logLik.ratio.test.PQ<-2*(logLik(list.chla.P)-logLik(list.chla.Q))
#Calculating the loglikelihood ratio
logLik.ratio.test.PQ.df<-summary(list.chla.Q)$df.residual-summary(list.chla.P)$df.residual
#Calculating the degrees of freedom for the chissquare distribution of the loglikelihood
logLik.ratio.test.PQ.p.value<-1-pchisq(logLik.ratio.test.PQ,logLik.ratio.test.PQ.df)
#Calculating the p-value for the loglikelihood with the H0 assumption of a chisquare distribution

##
#4.3 Choosing the model:
##

#Results: based on the log-likelihood test and residual inspection, the polynomial model should be preferred.

##
# 4.4 Random effect structure selection
##

pd0<-pdBlocked(list(pdDiag(~1+poly(SamplN,degree=2)),pdDiag(~Loc+Loc:poly(SamplN,degree=2)-poly(SamplN,degree=2)-1),pdDiag(~Loc:Input+Loc:Input:poly(SamplN,degree=2)-1)))
# Variance-covariance matrix for the full random effect model.
lme.chla.0<-lme(chlTot~Loc*Input*poly(SamplN,degree=2),data=chla.grouped,random=list(block=pd0))
#Full linear mixed effect model
pd1<-pdBlocked(list(pdDiag(~1+poly(SamplN,degree=2)),pdDiag(~Loc+Loc:poly(SamplN,degree=2)-poly(SamplN,degree=2)-1)))
# Variance-covariance matrix for the model without location*Input interactive random effects 
lme.chla.1<-lme(chlTot~Loc*Input*poly(SamplN,degree=2),data=chla.grouped,random=list(block=pd1))
#Linear mixed effect model without location*Input interactive random effects
anova(lme.chla.0, lme.chla.1)
#Test for a significant difference between the full model and model 1
0.5 * ((1 - pchisq(1.6837, 12)) + (1 - pchisq(1.6837, 11)))
#p-value correction for the one-sidedness of the test
#Corrected p-value obtained is 0.99, indicating non significant location*Input interactive random effects

pd2<-pdBlocked(list(pdDiag(~1+poly(SamplN,degree=2)),pdDiag(~Loc:Input+Loc:Input:poly(SamplN,degree=2)-1)))
# Variance-covariance matrix for the model without location-related random effects
lme.chla.2<-lme(chlTot~Loc*Input*poly(SamplN,degree=2),data=chla.grouped,random=list(block=pd2),control=manControl)
#Linear mixed effect model without location-related random effects
anova(lme.chla.0, lme.chla.2)
#Test for a significant difference between the full model and model 2
0.5 * ((1 - pchisq(0.2695204, 6)) + (1 - pchisq(0.2695204, 5)))
#Corrected p-value obtained is 0.99, indicating non-significant location-related random effects

pd3<-pdBlocked(list(pdDiag(~Loc+Loc:poly(SamplN,degree=2)-poly(SamplN,degree=2)-1),pdDiag(~Loc:Input+Loc:Input:poly(SamplN,degree=2)-1)))
# Variance-covariance matrix for the model without mean-related random effects
lme.chla.3<-lme(chlTot~Loc*Input*poly(SamplN,degree=2),data=chla.grouped,random=list(block=pd3),control=manControl)
#Linear mixed effect model without mean-related random effects
anova(lme.chla.0, lme.chla.3)
#Test for a significant difference between the full model and model 3
0.5 * ((1 - pchisq(7.221463e-07, 3)) + (1 - pchisq(7.221463e-07, 2)))
#Corrected p-value obtained is 0.99, indicating non-significant mean-related random effects


pd4<-pdDiag(~1+poly(SamplN,degree=2))
# Variance-covariance matrix for the model with only mean-related random effects
lme.chla.4<-lme(chlTot~Loc*Input*poly(SamplN,degree=2),data=chla.grouped,random=list(block=pd4))
#Linear mixed effect model with only mean-related random effects
anova(lme.chla.0, lme.chla.4)
#Test for a significant difference between the full model and model 4
0.5 * ((1 - pchisq(2.749627, 18)) + (1 - pchisq(2.749627, 17)))
#Corrected p-value obtained is 0.99, indicating non-significant location and location*input random effects

lm.chla.0<-lm(chlTot~Loc*Input*poly(SamplN,degree=2),data=chla.grouped)
#Linear  model without random effects
anova(lme.chla.0, lm.chla.0)
#Test for a significant difference between the full model and the linear fixed effect model
0.5 * ((1 - pchisq(3.934931, 21)) + (1 - pchisq(3.934931, 20)))
#Corrected p-value obtained is 0.99, confirming that there is no significant random effect

## There is no significant random terms in the model selected

##
# 4.5 Fixed effect structure selection
##

lm.chla.1<-lm(chlTot~Loc*poly(SamplN,degree=2),data=chla.grouped)
#Linear model without input-related fixed effects
anova(lm.chla.0, lm.chla.1)
#F test comparing the full fixed effect model to the model without input-related fixed effects
lm.chla.2<-lm(chlTot~Loc+poly(SamplN,degree=2),data=chla.grouped)
#Linear model without fixed effects of location on the slope and acceleration
anova(lm.chla.0, lm.chla.2)
#F test comparing the full fixed effect model to the model without fixed effects of location on the slope and acceleration
lm.chla.3<-lm(chlTot~Loc+SamplN,data=chla.grouped)
#Linear model without the quadratic term for sampling occasion (acceleration)
anova(lm.chla.0, lm.chla.3)
#F test comparing the full fixed effect model to the model without acceleration
# p-value equal to 0.024

#Results: the selected model is the model without fixed effects of location on the slope and acceleration (model 2)

theme_set(theme_minimal())
#Sets the overall theme used for figure 3 (main text)

chla.grouped$fixed<-fitted(lm.chla.2,level=0)
#Add the values predicted by the selected model to the data frame
tiff("Fig_4_A.tiff",width=7,height=5,units="in",type="quartz", res=600)
chlapred.plot<-ggplot(data=chla.grouped)+
  geom_point(data=chla.grouped,aes(x=SamplN,y=chlTot),alpha=0.4)+facet_grid(facets=Loc~Input,labeller = Location.labeller)+
  geom_line(aes(x=SamplN,y=fixed))+
  geom_ribbon(aes(x=SamplN,ymin=fixed-2*summary(lm.chla.2)$sigma,ymax=fixed+2*summary(lm.chla.2)$sigma,fill="Residual"),alpha=0.3)+
  scale_x_continuous("Sampling occasion")+xlim(0,4)+scale_y_continuous(expression(paste("[Chla]",mu,"gl-1")))+
  scale_fill_manual(name="Sources of variation", values=c("Residual" = "grey"))+
  geom_point(data=chla.grouped.s0, aes(x=SamplN,y=chlTot))+
  theme(legend.position=c(0.75, 0.5),legend.title=element_text(color="grey30"),strip.text.x = element_text(size=12,face="bold"),strip.text.y = element_text(size=12, face="bold"))
print(chlapred.plot)
dev.off()
#Produces fig. 4 A

####
# 5. Analysing the response of the phytoplankton  total density (totPhyt) to
# the explanatory variables
####

##
#5.1 Selecting the shape of the covariance between totPhyt and sampling occasion (SamplN):
##

list.phyt.L<-lmList(totPhyt~1+SamplN|block/Loc/Input, data=phyt.grouped) 
#Linear regression of totPhyt against sampling occasion within each mesocosm
list.phyt.Q<-lmList(totPhyt~1+I(SamplN^2)|block/Loc/Input, data=phyt.grouped)
#Pure quadratic regression of totPhyt against sampling occasion within each mesocosm
list.phyt.P<-lmList(totPhyt~1+poly(SamplN,degree=2)|block/Loc/Input, data=phyt.grouped)
#Polynomial regression (degree 2) of totPhyt against sampling occasion within each mesocosm

##
#5.2 Comparing the 3 models:
##

#Comparing the linear and polynomial regressions:
logLik.ratio.test.PL<-2*(logLik(list.phyt.P)-logLik(list.phyt.L))
#Calculating the loglikelihood ratio
logLik.ratio.test.PL.df<-summary(list.phyt.L)$df.residual-summary(list.phyt.P)$df.residual
#Calculating the degrees of freedom for the chisquare distribution of the loglikelihood
logLik.ratio.test.PL.p.value<-1-pchisq(logLik.ratio.test.PL,logLik.ratio.test.PL.df)
#Calculating the p-value for the loglikelihood with the H0 assumption of a chisquare distribution

#Comparing the pure quadratic and polynomial regressions:
logLik.ratio.test.PQ<-2*(logLik(list.phyt.P)-logLik(list.phyt.Q))
#Calculating the loglikelihood ratio
logLik.ratio.test.PQ.df<-summary(list.phyt.Q)$df.residual-summary(list.phyt.P)$df.residual
#Calculating the degrees of freedom for the chissquare distribution of the loglikelihood
logLik.ratio.test.PQ.p.value<-1-pchisq(logLik.ratio.test.PQ,logLik.ratio.test.PQ.df)
#Calculating the p-value for the loglikelihood with the H0 assumption of a chisquare distribution

##
#5.3 Choosing the model:
##

#Results: based on the log-likelihood test and residual inspection, the polynomial model should be preferred.

##
# 5.4 Random effect structure selection
##

pd0<-pdBlocked(list(pdDiag(~1+poly(SamplN,degree=2)),pdDiag(~Loc+Loc:poly(SamplN,degree=2)-poly(SamplN,degree=2)-1),pdDiag(~Loc:Input+Loc:Input:poly(SamplN,degree=2)-1)))
# Variance-covariance matrix for the full random effect model.
lme.phyt.0<-lme(totPhyt~Loc*Input*poly(SamplN,degree=2),data=phyt.grouped,random=list(block=pd0))
#Full linear mixed effect model
pd1<-pdBlocked(list(pdDiag(~1+poly(SamplN,degree=2)),pdDiag(~Loc+Loc:poly(SamplN,degree=2)-poly(SamplN,degree=2)-1)))
# Variance-covariance matrix for the model without location*Input interactive random effects 
lme.phyt.1<-lme(totPhyt~Loc*Input*poly(SamplN,degree=2),data=phyt.grouped,random=list(block=pd1))
#Linear mixed effect model without location*Input interactive random effects
anova(lme.phyt.0,lme.phyt.1)
#Test for a significant difference between the full model and model 1
0.5 * ((1 - pchisq(4.955025, 12)) + (1 - pchisq(4.955025, 11)))
#p-value correction for the one-sidedness of the test
#Corrected p-value obtained is 0.95, indicating non significant location*Input interactive random effects

pd2<-pdBlocked(list(pdDiag(~1+poly(SamplN,degree=2)),pdDiag(~Loc:Input+Loc:Input:poly(SamplN,degree=2)-1)))
# Variance-covariance matrix for the model without location-related random effects
lme.phyt.2<-lme(totPhyt~Loc*Input*poly(SamplN,degree=2),data=phyt.grouped,random=list(block=pd2))
#Linear mixed effect model without location-related random effects
anova(lme.phyt.0,lme.phyt.2)
#Test for a significant difference between the full model and model 2
0.5 * ((1 - pchisq(0.144809, 6)) + (1 - pchisq(0.144809, 5)))
#Corrected p-value obtained is 0.99, indicating non-significant location-related random effects

pd3<-pdBlocked(list(pdDiag(~Loc+Loc:poly(SamplN,degree=2)-poly(SamplN,degree=2)-1),pdDiag(~Loc:Input+Loc:Input:poly(SamplN,degree=2)-1)))
# Variance-covariance matrix for the model without mean-related random effects
lme.phyt.3<-lme(totPhyt~Loc*Input*poly(SamplN,degree=2),data=phyt.grouped,random=list(block=pd3))
#Linear mixed effect model without mean-related random effects
anova(lme.phyt.0,lme.phyt.3)
#Test for a significant difference between the full model and model 3
0.5 * ((1 - pchisq(1.028683, 3)) + (1 - pchisq(1.028683, 2)))
#Corrected p-value obtained is 0.70, indicating non-significant mean-related random effects


pd4<-pdDiag(~1+poly(SamplN,degree=2))
# Variance-covariance matrix for the model with only mean-related random effects
lme.phyt.4<-lme(totPhyt~Loc*Input*poly(SamplN,degree=2),data=phyt.grouped,random=list(block=pd4))
#Linear mixed effect model with only mean-related random effects
anova(lme.phyt.0,lme.phyt.4)
#Test for a significant difference between the full model and model 4
0.5 * ((1 - pchisq(5.109056, 18)) + (1 - pchisq(5.109056, 17)))
#Corrected p-value obtained is 0.99, indicating non-significant location and location*input random effects

lm.phyt.0<-lm(totPhyt~Loc*Input*poly(SamplN,degree=2),data=phyt.grouped)
#Linear  model without random effects
anova(lme.phyt.0,lm.phyt.0)
#Test for a significant difference between the full model and the linear fixed effect model
0.5 * ((1 - pchisq(10.06172, 21)) + (1 - pchisq(10.06172, 20)))
#Corrected p-value obtained is 0.97, confirming that there is no significant random effect

##
# 5.5 Fixed effect structure selection
##

anova(lm.phyt.0)
#Test the significance of the fixed effect terms using an F test
lm.phyt.1<-lm(totPhyt~poly(SamplN,degree=2),data=phyt.grouped)
#Linear model without location- or input-related fixed effects
anova(lm.phyt.0,lm.phyt.1)
#F test comparing the full fixed effect model to the model without location- or input-related fixed effects
# p-value is 0.68 shows no significant effect of the fixed factors

theme_set(theme_minimal())

phyt.grouped$fixed<-fitted(lm.phyt.1,level=0)
#Add the values predicted by the selected model to the data frame

tiff("Fig_4_B.tiff",width=7,height=5,units="in",type="quartz", res=600)
phytpred.plot<-ggplot(data=phyt.grouped)+
  geom_point(data=phyt.grouped,aes(x=SamplN,y=totPhyt),alpha=0.4)+facet_grid(facets=Loc~Input, labeller = Location.labeller)+
  geom_line(aes(x=SamplN,y=fixed))+
  geom_ribbon(aes(x=SamplN,ymin=fixed-2*summary(lm.phyt.1)$sigma,ymax=fixed+2*summary(lm.phyt.1)$sigma,fill="Residual"),alpha=0.3)+
  scale_x_continuous("Sampling occasion")+xlim(0,4)+scale_y_continuous(expression(paste("phytoplankton cell abundance ml-1")))+
  scale_fill_manual(name="Sources of variation",values=c("Residual" = "grey"))+
  geom_point(data=phyt.grouped.s0, aes(x=SamplN,y=totPhyt))+
  theme(legend.position=c(0.63, 0.48),legend.title=element_text(color="grey30"),strip.text.x = element_text(size=12,face="bold"),
        strip.text.y = element_text(size=12, face="bold"),legend.text=element_text(size=8),legend.title=element_text(size=8),legend.key.size=unit(0.5, "cm"))
print(phytpred.plot)
dev.off()
#Produces fig. 4 B

####
# 6. Analysing the response of the bacterioplankton total density (totBact) to
# the explanatory variables
####

##
# 6.1 Selecting the shape of the covariance between totBact and sampling occasion (SamplN):
##


list.bact.L<-lmList(totBact~1+SamplN|block/Loc/Input, data=bact.grouped)
#Linear regression of totBact against sampling occasion within each mesocosm
list.bact.Q<-lmList(totBact~1+I(SamplN^2)|block/Loc/Input, data=bact.grouped)
#Pure quadratic regression of totBact against sampling occasion within each mesocosm
list.bact.P<-lmList(totBact~1+poly(SamplN,degree=2)|block/Loc/Input, data=bact.grouped)
#Polynomial regression (degree 2) of totBact against sampling occasion within each mesocosm

##
# 6.2 Comparing the 3 models:
##

#Comparing the linear and polynomial regressions:
logLik.ratio.test.PL<-2*(logLik(list.bact.P)-logLik(list.bact.L))
#Calculating the loglikelihood ratio
logLik.ratio.test.PL.df<-summary(list.bact.L)$df.residual-summary(list.bact.P)$df.residual
#Calculating the degrees of freedom for the chisquare distribution of the loglikelihood
logLik.ratio.test.PL.p.value<-1-pchisq(logLik.ratio.test.PL,logLik.ratio.test.PL.df)
#Calculating the p-value for the loglikelihood with the H0 assumption of a chisquare distribution

#Comparing the pure quadratic and polynomial regressions:
logLik.ratio.test.PQ<-2*(logLik(list.bact.P)-logLik(list.bact.Q))
#Calculating the loglikelihood ratio
logLik.ratio.test.PQ.df<-summary(list.bact.Q)$df.residual-summary(list.bact.P)$df.residual
#Calculating the degrees of freedom for the chissquare distribution of the loglikelihood
logLik.ratio.test.PQ.p.value<-1-pchisq(logLik.ratio.test.PQ,logLik.ratio.test.PQ.df)
#Calculating the p-value for the loglikelihood with the H0 assumption of a chisquare distribution

##
# 6.3 Choosing the model:
##

#Results: based on the log-likelihood test, the polynomial model should be preferred.

##
# 6.4 Random effect structure selection
##

pd0<-pdBlocked(list(pdDiag(~1+poly(SamplN,degree=2)),pdDiag(~Loc+Loc:poly(SamplN,degree=2)-poly(SamplN,degree=2)-1),pdDiag(~Loc:Input+Loc:Input:poly(SamplN,degree=2)-1)))
# Variance-covariance matrix for the full random effect model.
lme.bact.0<-lme(totBact~Loc*Input*poly(SamplN,degree=2),data=bact.grouped,random=list(block=pd0))
#Full linear mixed effect model
pd1<-pdBlocked(list(pdDiag(~1+poly(SamplN,degree=2)),pdDiag(~Loc+Loc:poly(SamplN,degree=2)-poly(SamplN,degree=2)-1)))
# Variance-covariance matrix for the model without location*Input interactive random effects
lme.bact.1<-lme(totBact~Loc*Input*poly(SamplN,degree=2),data=bact.grouped,random=list(block=pd1))
#Linear mixed effect model without location*Input interactive random effects
anova(lme.bact.0,lme.bact.1)
#Test for a significant difference between the full model and model 1
0.5 * ((1 - pchisq(6.051388, 12)) + (1 - pchisq(6.051388, 11)))
#p-value correction for the one-sidedness of the test
#Corrected p-value obtained is 0.89, indicating non significant location*Input interactive random effects

pd2<-pdBlocked(list(pdDiag(~1+poly(SamplN,degree=2)),pdDiag(~Loc:Input+Loc:Input:poly(SamplN,degree=2)-1)))
# Variance-covariance matrix for the model without location-related random effects
lme.bact.2<-lme(totBact~Loc*Input*poly(SamplN,degree=2),data=bact.grouped,random=list(block=pd2))
#Linear mixed effect model without location-related random effects
anova(lme.bact.0,lme.bact.2)
#Test for a significant difference between the full model and model 2
0.5 * ((1 - pchisq(0.07442332, 6)) + (1 - pchisq(0.07442332, 5)))
#Corrected p-value obtained is 0.99, indicating non-significant location-related random effects

pd3<-pdBlocked(list(pdDiag(~Loc+Loc:poly(SamplN,degree=2)-poly(SamplN,degree=2)-1),pdDiag(~Loc:Input+Loc:Input:poly(SamplN,degree=2)-1)))
# Variance-covariance matrix for the model without mean-related random effects
lme.bact.3<-lme(totBact~Loc*Input*poly(SamplN,degree=2),data=bact.grouped,random=list(block=pd3))
#Linear mixed effect model without mean-related random effects
anova(lme.bact.0,lme.bact.3)
#Test for a significant difference between the full model and model 3
0.5 * ((1 - pchisq(0.3865389, 3)) + (1 - pchisq(0.3865389, 2)))
#Corrected p-value obtained is 0.88, indicating non-significant mean-related random effects

pd4<-pdDiag(~1+poly(SamplN,degree=2))
# Variance-covariance matrix for the model with only mean-related random effects
lme.bact.4<-lme(totBact~Loc*Input*poly(SamplN,degree=2),data=bact.grouped,random=list(block=pd4))
#Linear mixed effect model with only mean-related random effects
anova(lme.bact.0,lme.bact.4)
#Test for a significant difference between the full model and model 4
0.5 * ((1 - pchisq(8.062324, 18)) + (1 - pchisq(8.062324, 17)))
#Corrected p-value obtained is 0.97, indicating non-significant location and location*input random effects

lm.bact.0<-lm(totBact~Loc*Input*poly(SamplN,degree=2),data=bact.grouped)
#Linear  model without random effects
anova(lme.bact.0,lm.bact.0)
#Test for a significant difference between the full model and the linear fixed effect model
0.5 * ((1 - pchisq(13.63038, 21)) + (1 - pchisq(13.63038, 20)))
#Corrected p-value obtained is 0.87, confirming that there is no significant random effect

##
# 6.5 Fixed effect structure selection
##

anova(lm.bact.0)
#Test the significance of the fixed effect terms using an F test
lm.bact.1<-lm(totBact~Loc,data=bact.grouped)
##Linear model with only location effects on the intercept
anova(lm.bact.0,lm.bact.1)
# p-value is 0.99 shows no significant effect of actors and sampling occasion

theme_set(theme_minimal())

bact.grouped$fixed<-fitted(lm.bact.1,level=0)
#Add the values predicted by the selected model to the data frame

tiff("Fig_4_C.tiff",width=7,height=5,units="in",type="quartz", res=600)
bactpred.plot<<-ggplot(data=bact.grouped)+
  geom_point(data=bact.grouped,aes(x=SamplN,y=totBact),alpha=0.4)+facet_grid(facets=Loc~Input, labeller = Location.labeller)+
  geom_line(aes(x=SamplN,y=fixed))+
  geom_ribbon(aes(x=SamplN,ymin=fixed-2*summary(lm.bact.1)$sigma,ymax=fixed+2*summary(lm.bact.1)$sigma,fill="Residual"),alpha=0.3)+
  scale_x_continuous("Sampling occasion")+xlim(0,4)+scale_y_continuous(expression(paste("bacteria cell abundance ml-1")))+
  scale_fill_manual(name="Sources of variation",values=c("Residual" = "grey"))+
  geom_point(data=bact.grouped.s0, aes(x=SamplN,y=totBact))+
  theme(legend.position=c(0.6,0.85),legend.title=element_text(color="grey30"),strip.text.x = element_text(size=12,face="bold"),
        strip.text.y = element_text(size=12, face="bold"))
print(bactpred.plot)
dev.off()
#Produces fig. 4 C

####
# 7. Analysing the response of adult zooplankton total density (totAdult) to
# the explanatory variables
####

##
# 7.1 Random effect structure selection
##

nb.adult.0<-glm.nb(totAdult~Loc*Input*SamplN,data=adult.grouped)
#Full negative binomial linear model. This type of models do not include random effects
adult.grouped$resid<-residuals(nb.adult.0,type="pearson")
#Residuals of the full negative binomial linear model are selected
pd0a<-pdBlocked(list(pdDiag(~1),pdDiag(~Loc-1),pdDiag(~Loc:Input-1)))
# Variance-covariance matrix for the full random effect model
lme.adult.0<-lme(resid~1,data=adult.grouped,random=list(block=pd0a),control=manControl)
#Full linear random effect model on the residuals of the full negative binomial model
pd1a<-pdBlocked(list(pdDiag(~1),pdDiag(~Loc-1)))
# Variance-covariance matrix for the model without location*Input interactive random effects
lme.adult.1<-lme(resid~1,data=adult.grouped,random=list(block=pd1a))
#Linear mixed effect model without location*Input interactive random effects on the residuals of the full negative binomial model
anova(lme.adult.0,lme.adult.1)
#Test for a significant difference between the full model and model 1
0.5 * ((1 - pchisq(3.610618, 4)) + (1 - pchisq(3.610618, 3)))
#Corrected p-value obtained is 0.38, indicating non significant location*Input interactive random effects

pd2a<-pdBlocked(list(pdDiag(~1),pdDiag(~Loc:Input-1)))
# Variance-covariance matrix for the model without location-related random effects on the residuals of the full negative binomial model
lme.adult.2<-lme(resid~1,data=adult.grouped,random=list(block=pd2a))
#Linear mixed effect model without location-related random effects on the residuals of the full negative binomial model
anova(lme.adult.0,lme.adult.2)
#Test for a significant difference between the full model and model 2
0.5 * ((1 - pchisq(1.195016e-07, 2)) + (1 - pchisq(1.195016e-07, 1)))
#Corrected p-value obtained is 0.99, indicating non-significant location-related random effects

pd3a<-pdBlocked(list(pdDiag(~Loc-1),pdDiag(~Loc:Input-1)))
# Variance-covariance matrix for the model without mean-related random effects on the residuals of the full negative binomial model
lme.adult.3<-lme(resid~1,data=adult.grouped,random=list(block=pd3a))
#Linear mixed effect model without mean-related random effects on the residuals of the full negative binomial model
anova(lme.adult.0,lme.adult.3)
#Test for a significant difference between the full model and model 3
0.5 * ((1 - pchisq(1.119341e-07, 1)) + (1 - pchisq(1.119341e-07, 0)))
#Corrected p-value obtained is 0.50, indicating non-significant mean-related random effects

lm.adult.0<-lm(resid~1,data=adult.grouped)
#Linear  model without random effects on the residuals of the full negative binomial model
anova(lme.adult.0,lm.adult.0)
#Test for a significant difference between the full model and the linear fixed effect model
0.5 * ((1 - pchisq(4.565291, 7)) + (1 - pchisq(4.565291, 6)))
#Corrected p-value obtained is 0.66, confirming that there is no significant random effect

##
# 7.2 Fixed effect structure selection
##

stepAIC(nb.adult.0)
#Model selection procedure based on the AIC. The selected model keeps only the effects of Loc, SamplN and Loc:SamplN 
nb.adult.1<-glm.nb(totAdult~Loc+SamplN+Loc:SamplN,data=adult.grouped)
#Negative binomial linear model with only the significant fixed effects from the model selection procedure
anova(nb.adult.0,nb.adult.1)
#F test comparing the full fixed effect model to a model with only the effects of Loc, SamplN and Loc:SamplN
#p-value is 0.69 showing no significant difference between the 2 models

nb.adult.2<-glm.nb(totAdult~Loc+SamplN,data=adult.grouped)
#Negative binomial linear model with only the the effects of Loc and SamplN
anova(nb.adult.0,nb.adult.2)
#F test comparing the full fixed effect model to model 2
#p-value is 0.28 showing no significant difference between the 2 models

nb.adult.3<-glm.nb(totAdult~Loc,data=adult.grouped)
#Negative binomial linear model with only the the effect of Loc
anova(nb.adult.0,nb.adult.3)
#F test comparing the full fixed effect model to model 3
#p-value is 3.3e-05, showing a significant effect of samplN

nb.adult.4<-glm.nb(totAdult~SamplN,data=adult.grouped)
#Negative binomial linear model with only the the effect of SamplN
anova(nb.adult.0,nb.adult.4)
#F test comparing the full fixed effect model to model 4
#p-value is 0.00012, showing a significant effect of Loc

#Result: the model selected is a negative binomial model with only the fixed effects of Loc and SamplN

theme_set(theme_minimal())
fixed.se<-predict(nb.adult.2,data.frame(Loc=adult.grouped$Loc,SamplN=adult.grouped$SamplN),se.fit=TRUE, type = "response")/6
adult.grouped$fixed<-fitted(nb.adult.2,level=0)
#Add the values predicted by the selected model to the data frame

tiff("Fig_5_A.tiff",width=7,height=5,units="in",type="quartz", res=600)
adultpred.plot<-ggplot(data=adult.grouped,
                      aes(x=SamplN,y=totAdult/6))+geom_point(alpha=0.4)+geom_line(aes(x=SamplN,y=fixed/6),stat="summary", fun.y="mean")+facet_grid(facets=Loc~Input, labeller = Location.labeller)+
  geom_ribbon(aes(x=SamplN,ymin=(fixed-2*sqrt(6)*fixed.se$se.fit)/6,ymax=(fixed+2*sqrt(6)*fixed.se$se.fit)/6,fill="Residual"),alpha=0.3)+
  scale_x_continuous("Sampling occasion")+scale_y_continuous(expression(paste("Adult zooplank. abundance L-1")))+
  scale_fill_manual(name="Sources of variation",values=c("Residual" = "grey"))+
  theme(legend.position=c(0.3,0.4),legend.title=element_text(color="grey30"),strip.text.x = element_text(size=12,face="bold"),
        strip.text.y = element_text(size=12, face="bold"))
print(adultpred.plot)
dev.off()
#Produces fig. 5 A

####
# 8. Analysing the response of zooplankton larva total density (totLarv) to
# the explanatory variables
####

##
# 8.1 Random effect structure selection
##

nb.larva.0<-glm.nb(totLarv~Loc*Input*SamplN,data=larva.grouped)
#Full negative binomial linear model. This type of models do not include random effects
larva.grouped$resid<-residuals(nb.larva.0,type="pearson")
#Residuals of the full negative binomial linear model are selected
pd0a<-pdBlocked(list(pdDiag(~1),pdDiag(~Loc-1),pdDiag(~Loc:Input-1)))
# Variance-covariance matrix for the full random effect model
lme.larva.0<-lme(resid~1,data=larva.grouped,random=list(block=pd0a))
#Full linear random effect model on the residuals of the full negative binomial model
pd1a<-pdBlocked(list(pdDiag(~1),pdDiag(~Loc-1)))
# Variance-covariance matrix for the model without location*Input interactive random effects
lme.larva.1<-lme(resid~1,data=larva.grouped,random=list(block=pd1a))
#Linear mixed effect model without location*Input interactive random effects on the residuals of the full negative binomial model
anova(lme.larva.0,lme.larva.1)
#Test for a significant difference between the full model and model 1
0.5 * ((1 - pchisq(0.2293898, 4)) + (1 - pchisq(0.2293898, 3)))
#Corrected p-value obtained is 0.98, indicating non significant location*Input interactive random effects

pd2a<-pdBlocked(list(pdDiag(~1),pdDiag(~Loc:Input-1)))
# Variance-covariance matrix for the model without location-related random effects on the residuals of the full negative binomial model
lme.larva.2<-lme(resid~1,data=larva.grouped,random=list(block=pd2a))
#Linear mixed effect model without location-related random effects on the residuals of the full negative binomial model
anova(lme.larva.0,lme.larva.2)
#Test for a significant difference between the full model and model 2
0.5 * ((1 - pchisq(1.948553e-05, 2)) + (1 - pchisq(1.948553e-05, 1)))
#Corrected p-value obtained is 0.99, indicating non-significant location-related random effects

pd3a<-pdBlocked(list(pdDiag(~Loc-1),pdDiag(~Loc:Input-1)))
#Variance-covariance matrix for the model without mean-related random effects on the residuals of the full negative binomial model
lme.larva.3<-lme(resid~1,data=larva.grouped,random=list(block=pd3a))
#Linear mixed effect model without mean-related random effects on the residuals of the full negative binomial model
anova(lme.larva.0,lme.larva.3)
#Test for a significant difference between the full model and model 3
0.5 * ((1 - pchisq(1.186156e-06, 1)) + (1 - pchisq(1.186156e-06, 0)))
#Corrected p-value obtained is 0.50, indicating non-significant mean-related random effects

lm.larva.0<-lm(resid~1,data=larva.grouped)
#Linear  model without random effects on the residuals of the full negative binomial model
anova(lme.larva.0,lm.larva.0)
#F test for a significant difference between the full model and the linear fixed effect model
0.5 * ((1 - pchisq(0.2311811, 7)) + (1 - pchisq(0.2311811, 6)))
#Corrected p-value obtained is 0.99, confirming that there is no significant random effect

##
# 8.2 Fixed effect structure selection
##

stepAIC(nb.larva.0)
#Model selection procedure based on the AIC. The selected model keeps the effects of Loc, Input, SamplN, Loc:Input and Loc:SamplN 
nb.larva.1<-glm.nb(totLarv ~ Loc + Input + SamplN + Loc:Input + Loc:SamplN,data=larva.grouped)
#Negative binomial linear model with only the significant fixed effects from the model selection procedure
anova(nb.larva.0,nb.larva.1)
#F test comparing the full fixed effect model to model 1
#p-value is 0.88 showing no significant difference between the 2 models

nb.larva.2<-glm.nb(totLarv~Loc + Input + SamplN + Loc:Input,data=larva.grouped)
#Negative binomial linear model without the interactive effect of Loc:SamplN
anova(nb.larva.0,nb.larva.2)
#F test comparing the full fixed effect model to model 2
#p-value is 0.043, showing a significant Loc:SamplN effect. Loc and SamplN effects thus need also to be kept in the model
#0.04259989

nb.larva.3<-glm.nb(totLarv~Loc + Input + SamplN + Loc:SamplN,data=larva.grouped)
#Negative binomial linear model without the interactive effect of Loc:Input
anova(nb.larva.0,nb.larva.3)
#F test comparing the full fixed effect model to model 3
#p-value is 0.033, showing a significant Loc:Input effect. Input effect thus need also to be kept in the model
#0.03308298

#Result: the model selected is a negative binomial model with  the effects of Loc, Input, SamplN, Loc:Input and Loc:SamplN

fixed.se<-predict(nb.larva.1,data.frame(Loc=larva.grouped$Loc,Input=larva.grouped$Input,SamplN=larva.grouped$SamplN),se.fit=TRUE, type = "response")
larva.grouped$fixed<-fitted(nb.larva.1,level=0)
#Add the values predicted by the selected model to the data frame

tiff("Fig_5_B.tiff",width=7,height=5,units="in",type="quartz", res=600)
larvapred.plot<-ggplot(data=larva.grouped,
                       aes(x=SamplN,y=totLarv/6))+geom_point(alpha=0.4)+geom_line(aes(x=SamplN,y=fixed/6),stat="summary", fun.y="mean")+facet_grid(facets=Loc~Input, labeller = Location.labeller)+
  geom_ribbon(aes(x=SamplN,ymin=(fixed-2*sqrt(3)*fixed.se$se.fit)/6,ymax=(fixed+2*sqrt(3)*fixed.se$se.fit)/6,fill="Residual"),alpha=0.3)+
  scale_x_continuous("Sampling occasion")+scale_y_continuous(expression(paste(" zooplank. larva abundance L-1")))+
  scale_fill_manual(name="Sources of variation",values=c("Residual" = "grey"))+
  theme(legend.position=c(0.3,0.4),legend.title=element_text(color="grey30"),strip.text.x = element_text(size=12,face="bold"),
        strip.text.y = element_text(size=12, face="bold"))
print(larvapred.plot)
dev.off()
#Produces fig. 5 B

##
# 9 Multivariate analyses
##


##
# 9.1 Transform phytoplankton abundance data, run RDA and produce ordination of scores
##
Phytoplankton.Hellinger <- decostand(phytoplankton.Y, "hellinger", na.rm="True")
#run rda 
PhytoplanktonRDASites<- rda(Phytoplankton.Hellinger~Block+Location*Input*Sample, data=phytoplankton.X)

#run scores function
`scores.rda` <-
  function (x, choices = c(1, 2, 3), display = c("sp", "wa", "cn"),
            scaling = 2, const, ...)
  {
    ## Check the na.action, and pad the result with NA or WA if class
    ## "exclude"
    if (!is.null(x$na.action) && inherits(x$na.action, "exclude"))
      x <- ordiNApredict(x$na.action, x)
    tabula <- c("species", "sites", "constraints", "biplot",
                "centroids")
    names(tabula) <- c("sp", "wa", "lc", "bp", "cn")
    if (is.null(x$CCA))
      tabula <- tabula[1:2]
    display <- match.arg(display, c("sites", "species", "wa",
                                    "lc", "bp", "cn"),
                         several.ok = TRUE)
    if("sites" %in% display)
      display[display == "sites"] <- "wa"
    if("species" %in% display)
      display[display == "species"] <- "sp"
    take <- tabula[display]
    sumev <- x$tot.chi
    slam <- sqrt(c(x$CCA$eig, x$CA$eig)[choices]/sumev)
    nr <- if (is.null(x$CCA))
      nrow(x$CA$u)
    else
      nrow(x$CCA$u)
    ## const multiplier of scores
    if (missing(const))
      const <- sqrt(sqrt((nr-1) * sumev))
    ## canoco 3 compatibility -- canoco 4 is incompatible
    ##else if (pmatch(const, "canoco")) {
    ## const <- (sqrt(nr-1), sqrt(nr))
    ##}
    ##
    ## const[1] for species, const[2] for sites and friends
    if (length(const) == 1) {
      const <- c(const, const)
    }
    rnk <- x$CCA$rank
    sol <- list()
    if ("species" %in% take) {
      v <- cbind(x$CCA$v, x$CA$v)[, choices, drop=FALSE]
      if (scaling) {
        scal <- list(1, slam, sqrt(slam))[[abs(scaling)]]
        v <- sweep(v, 2, scal, "*")
        if (scaling < 0) {
          v <- sweep(v, 1, x$colsum, "/")
          v <- v * sqrt(sumev / (nr - 1))
        }
        v <- const[1] * v
      }
      sol$species <- v
    }
    if ("sites" %in% take) {
      wa <- cbind(x$CCA$wa, x$CA$u)[, choices, drop=FALSE]
      if (scaling) {
        scal <- list(slam, 1, sqrt(slam))[[abs(scaling)]]
        wa <- sweep(wa, 2, scal, "*")
        wa <- const[2] * wa
      }
      sol$sites <- wa
    }
    if ("constraints" %in% take) {
      u <- cbind(x$CCA$u, x$CA$u)[, choices, drop=FALSE]
      if (scaling) {
        scal <- list(slam, 1, sqrt(slam))[[abs(scaling)]]
        u <- sweep(u, 2, scal, "*")
        u <- const[2] * u
      }
      sol$constraints <- u
    }
    if ("biplot" %in% take && !is.null(x$CCA$biplot)) {
      b <- matrix(0, nrow(x$CCA$biplot), length(choices))
      b[, choices <= rnk] <- x$CCA$biplot[, choices[choices <= rnk]]
      colnames(b) <- c(colnames(x$CCA$u), colnames(x$CA$u))[choices]
      rownames(b) <- rownames(x$CCA$biplot)
      sol$biplot <- b
    }
    if ("centroids" %in% take) {
      if (is.null(x$CCA$centroids))
        sol$centroids <- NA
      else {
        cn <- matrix(0, nrow(x$CCA$centroids), length(choices))
        cn[, choices <= rnk] <- x$CCA$centroids[, choices[choices <= rnk]]
        colnames(cn) <- c(colnames(x$CCA$u), colnames(x$CA$u))[choices]
        rownames(cn) <- rownames(x$CCA$centroids)
        if (scaling) {
          scal <- list(slam, 1, sqrt(slam))[[abs(scaling)]]
          cn <- sweep(cn, 2, scal, "*")
          cn <- const[2] * cn
        }
        sol$centroids <- cn
      }
    }
    ## Take care that scores have names
    if (length(sol)) {
      for (i in 1:length(sol)) {
        if (is.matrix(sol[[i]]))
          rownames(sol[[i]]) <-
          rownames(sol[[i]], do.NULL = FALSE,
                   prefix = substr(names(sol)[i], 1, 3))
      }
    }
    ## Only one type of scores: return a matrix instead of a list
    if (length(sol) == 1)
      sol <- sol[[1]]
    ## collapse const if both items identical
    if (identical(const[1], const[2]))
      const <- const[1]
    attr(sol, "const") <- const
    return(sol)
  }

# get scores
ScoresSite<-scores.rda (PhytoplanktonRDASites)
Sitescores<-as.data.frame(ScoresSite$sites)

Sitescores$Row<-rownames(phytoplankton.X)
phytoplankton.X$Row<-rownames(phytoplankton.X)

#Make a data frame with the site scores
PhytoplanktonPlotDF<-merge(Sitescores,phytoplankton.X, by="Row") 

PhytoRDAPlot1<-ggplot(PhytoplanktonPlotDF, aes(x = RDA1, y = RDA2,cex=0.3))+
  geom_point(aes(colour=Location, shape=factor(Sample)))+
  xlab("Axis 1")+ylab("Axis 2")+
  theme_bw()+scale_colour_manual(values =c("black","dark grey"))+
  guides(cex=FALSE)+scale_shape_discrete(name="SamplN")
print(PhytoRDAPlot1)
#Produces fig. 6 A


PhytoRDAPlot2<-ggplot(PhytoplanktonPlotDF, aes(x = RDA2, y = RDA3))+
  geom_point(aes(colour=Location, shape=factor(Sample), size=Input))+
  xlab("Axis 2")+ylab("Axis 3")+
  theme_bw()+scale_colour_manual(values =c("black","dark grey"))+
  scale_size_manual(values=c(2,4))+
  scale_shape_discrete(name="SamplN")
print(PhytoRDAPlot2)
#Produces fig. 6 B

##
# 9.2 Transform zooplankton abundance data, run RDA and produce ordination of scores
##

#reshape from wide to long format 
Zooplankton_Reshaped<-melt(zooplankton, id.vars=c("Location", "Input","Sample","Block", "Position"))

#calculate the means from the raw data 
Zooplankton_Mean<-ddply(.data=Zooplankton_Reshaped, .variables=.(variable, Location, Input, Sample, Block), .fun= summarise, mean = mean(value))
Zooplankton_ALL<-cast(Zooplankton_Mean, Location+Input+Sample+Block~variable)
data.frame(Zooplankton_ALL)

#split start data into seperate data frames into seperate species and site information
ZooYStart<-subset(Zooplankton_ALL, Sample=="Start")
ZooYStart<-subset(ZooYStart, select=Acartia:Limacina.spp.)

ZooXStart<-subset(Zooplankton_ALL, Sample=="Start")
ZooXStart<-subset(ZooXStart, select=Location:Block)

#transform zooplankton abundance data 
ZooYStart.Hellinger <- decostand(ZooYStart, "hellinger", na.rm="True")

#run rda 
ZooplanktonRDASitesStart<- rda(ZooYStart.Hellinger~Block+Location*Input, data=ZooXStart)
scor = scores(ZooplanktonRDASitesStart, display=c("sp", "cn", "bp"), scaling=2) 

# get site scores 
site_scores.start<- data.frame(scores(ZooplanktonRDASitesStart)$sites)
site_scores.start$Row<-rownames(ZooXStart)
ZooXStart$Row<-rownames(ZooXStart)
site_scores_factors_start<-merge(site_scores.start,ZooXStart, by="Row")


ZooRDAPlotStart<-ggplot(site_scores_factors_start, aes(x = RDA1, y = RDA2, cex=0.3))+
  geom_point(aes(colour=Location, shape=Input))+
  scale_colour_manual(values =c("black","dark grey"))+
  xlab("Axis 1")+
  ylab("Axis 2")+
  ggtitle("Start")+
  theme_bw()+guides(cex=FALSE)
print(ZooRDAPlotStart)

#produces figure 7 A

#split end data into seperate data frames into seperate species and site information
ZooYEnd<-subset(Zooplankton_ALL, Sample=="End")
ZooYEnd<-subset(ZooYEnd, select=Acartia:Limacina.spp.)

ZooXEnd<-subset(Zooplankton_ALL, Sample=="End")
ZooXEnd<-subset(ZooXEnd, select=Location:Block)


#transform zooplankton abundance data 
ZooYEnd.Hellinger <- decostand(ZooYEnd, "hellinger", na.rm="True")

#run rda 
ZooplanktonRDASitesEnd<- rda(ZooYEnd.Hellinger~Block+Location*Input, data=ZooXStart)
scor = scores(ZooplanktonRDASitesEnd, display=c("sp", "cn", "bp"), scaling=2) 

#get site scores 
site_scores.end<- data.frame(scores(ZooplanktonRDASitesEnd)$sites)
site_scores.end$Row<-rownames(ZooXEnd)
ZooXEnd$Row<-rownames(ZooXEnd)
site_scores_factors_end<-merge(site_scores.end,ZooXEnd, by="Row")


ZooRDAPlotEnd<-ggplot(site_scores_factors_end, aes(x = RDA1, y = RDA2, cex=0.3))+
  geom_point(aes(colour=Location, shape=Input))+
  scale_colour_manual(values =c("black","dark grey"))+
  xlab("Axis 1")+
  ylab("Axis 2")+
  ggtitle("End")+
  theme_bw()+guides(cex=FALSE)
print(ZooRDAPlotEnd)
#produces figure 7 B

##
# 9.3 Run a procrustes analysis on zooplankton RDA scores and plot residulas 
##

#procrustes start
ZooControlStart<-subset(Zooplankton_ALL, Location=="Control" & Sample=="Start")
ZooFarmStart<-subset(Zooplankton_ALL, Location=="Farm" & Sample=="Start")

ZCSY<-ZooControlStart[,1:4]
ZCSX<-ZooControlStart[,5:34]

ZFSY<-ZooFarmStart[,1:4]
ZFSX<-ZooFarmStart[,5:34]

ZooControlStartRDA<- rda(ZCSX~Block+Location*Input*Sample, data=ZCSY)
ZooFarmStartRDA<- rda(ZFSX~Block+Location*Input*Sample, data=ZFSY)

Start.Proc <- procrustes(ZooControlStartRDA, ZooFarmStartRDA)
ZCSY$Residuals<-residuals(Start.Proc)

PlotMeStart<-data.frame(ZCSY[,2:5])
StartResiduals<-ggplot(PlotMeStart, aes(x = Input, y = Residuals, fill=factor(Block)))+
  geom_bar(stat = "identity", position="dodge")+
  scale_fill_manual(values =c("black","#666666", "#CCCCCC"), name="Blocks",labels=c("1", "2", "3"))+
  theme_bw()+theme(axis.text=element_text(size=12))
print(StartResiduals)

#produces figure 7 C

#procrustes end
ZooControlEnd<-subset(Zooplankton_ALL, Location=="Control" & Sample=="End")
ZooFarmEnd<-subset(Zooplankton_ALL, Location=="Farm" & Sample=="End")

ZCEY<-ZooControlEnd[,1:4]
ZCEX<-ZooControlEnd[,5:34]

ZFEY<-ZooFarmEnd[,1:4]
ZFEX<-ZooFarmEnd[,5:34]

ZooControlEndRDA<- rda(ZCEX~Block+Location*Input*Sample, data=ZCEY)
ZooFarmEndRDA<- rda(ZFEX~Block+Location*Input*Sample, data=ZFEY)

End.Proc <- procrustes(ZooControlEndRDA, ZooFarmEndRDA)
ZCEY$Residuals<-residuals(End.Proc)

PlotMeEnd<-data.frame(ZCEY[,2:5])
EndResiduals<-ggplot(PlotMeEnd, aes(x = Input, y = Residuals, fill=factor(Block)))+
  geom_bar(stat = "identity", position="dodge")+
  scale_fill_manual(values =c("black","#666666", "#CCCCCC"), name="Blocks",labels=c("1", "2", "3"))+
  theme_bw()+theme(axis.text=element_text(size=12))
print(EndResiduals)
#produces figure 7 D

#calculate probablity differences between ordinations are by chance using ransomization procedure 
Start.Protest <- protest(ZooControlStartRDA, ZooFarmStartRDA)

End.Protest <- protest(ZooControlEndRDA, ZooFarmEndRDA)

summary(Start.Protest)

summary(End.Protest)
